# Supplementary material for: Predictive modeling of tax compliance risks: A comparative study of machine learning approaches
Source: PLoS One. 2025 Sep 30;20(9):e0331715. doi: 10.1371/journal.pone.0331715 (PMC12483221; doi:10.1371/journal.pone.0331715)
Supplement: S1 File — (XLSX) [file pone.0331715.s001.xlsx]

## Sheet: Fig.1
True_Label	Predicted_Label
Positive	Positive
Positive	Positive
Positive	Positive
Positive	Positive
Positive	Positive
Positive	Positive
Positive	Positive
Positive	Positive
Positive	Positive
Positive	Positive
Positive	Positive
Positive	Positive
Positive	Positive
Positive	Positive
Positive	Positive
Positive	Positive
Positive	Positive
Positive	Positive
Positive	Positive
Positive	Positive
Positive	Positive
Positive	Positive
Positive	Positive
Positive	Positive
Positive	Positive
Positive	Positive
Positive	Positive
Positive	Positive
Positive	Positive
Positive	Positive
Positive	Positive
Positive	Positive
Positive	Positive
Positive	Positive
Positive	Positive
Positive	Positive
Positive	Positive
Positive	Positive
Positive	Positive
Positive	Positive
Positive	Positive
Positive	Positive
Positive	Positive
Positive	Positive
Positive	Positive
Positive	Positive
Positive	Positive
Positive	Positive
Positive	Positive
Positive	Positive
Positive	Positive
Positive	Positive
Positive	Positive
Positive	Positive
Positive	Positive
Positive	Positive
Positive	Positive
Positive	Positive
Positive	Positive
Positive	Positive
Positive	Positive
Positive	Positive
Positive	Positive
Positive	Positive
Positive	Positive
Positive	Positive
Positive	Positive
Positive	Positive
Positive	Positive
Positive	Positive
Positive	Positive
Positive	Positive
Positive	Positive
Positive	Positive
Positive	Positive
Positive	Positive
Positive	Positive
Positive	Positive
Positive	Positive
Positive	Positive
Positive	Positive
Positive	Positive
Negative	Negative
Negative	Negative
Negative	Negative
Negative	Negative
Negative	Negative
Negative	Negative
Negative	Negative
Negative	Negative
Negative	Negative
Negative	Negative
Negative	Negative
Negative	Negative
Negative	Negative
Negative	Negative
Negative	Negative
Negative	Negative
Negative	Negative
Negative	Negative
Negative	Negative
Negative	Negative
Negative	Negative
Negative	Negative
Negative	Negative
Negative	Negative
Negative	Negative
Negative	Negative
Negative	Negative
Negative	Negative
Negative	Negative
Negative	Negative
Negative	Negative
Negative	Negative
Negative	Negative
Negative	Negative
Negative	Negative
Negative	Negative
Negative	Negative
Negative	Negative
Negative	Negative
Negative	Negative
Negative	Negative
Negative	Negative
Negative	Negative
Negative	Negative
Negative	Negative
Negative	Negative
Negative	Negative
Negative	Negative
Negative	Negative
Negative	Negative
Negative	Negative
Negative	Negative
Negative	Negative
Negative	Negative
Negative	Negative
Negative	Negative
Negative	Negative
Negative	Negative
Negative	Negative
Negative	Negative
Negative	Negative
Negative	Negative
Negative	Negative
Negative	Negative
Negative	Negative
Negative	Negative
Negative	Negative
Negative	Negative
Negative	Negative
Negative	Negative
Negative	Negative
Negative	Negative
Negative	Negative
Negative	Negative
Negative	Negative
Negative	Negative
Negative	Negative
Negative	Negative
Negative	Negative
Negative	Negative
Negative	Negative
Negative	Negative
Negative	Negative
Negative	Negative
Negative	Negative
Negative	Negative
Negative	Negative
Negative	Negative
Negative	Negative
Negative	Negative
Negative	Negative
Negative	Negative
Negative	Negative
Negative	Negative
Negative	Negative
Negative	Negative
Negative	Negative
Negative	Negative
Negative	Negative
Negative	Negative
Negative	Negative
Negative	Negative
Negative	Negative
Negative	Negative
Negative	Negative
Negative	Negative
Negative	Negative
Negative	Negative
Negative	Negative
Negative	Negative
Negative	Negative
Negative	Negative
Negative	Negative
Negative	Negative
Negative	Negative
Negative	Negative
Negative	Negative
Negative	Negative
Negative	Negative
Negative	Negative
Negative	Negative
Negative	Negative
Negative	Negative
Negative	Negative
Negative	Negative
Negative	Negative
Negative	Negative
Negative	Negative
Negative	Negative
Negative	Negative
Negative	Negative
Negative	Negative
Negative	Negative
Negative	Negative
Negative	Negative
Negative	Negative
Negative	Negative
Negative	Negative
Negative	Negative
Negative	Negative
Negative	Negative
Negative	Negative
Negative	Negative
Negative	Negative
Negative	Negative
Negative	Negative
Negative	Negative
Negative	Negative
Negative	Negative
Negative	Negative
Negative	Negative
Negative	Negative
Negative	Negative
Negative	Negative
Negative	Negative
Negative	Negative
Negative	Negative
Negative	Negative
Negative	Negative
Negative	Negative
Negative	Negative
Negative	Negative
Negative	Negative
Negative	Negative
Negative	Negative
Negative	Negative
Negative	Negative
Negative	Negative
Negative	Negative
Negative	Negative
Negative	Negative
Negative	Negative
Negative	Negative
Negative	Negative
Negative	Negative
Negative	Negative
Negative	Negative
Negative	Negative
Negative	Negative
Negative	Negative
Negative	Negative
Negative	Negative
Negative	Negative
Negative	Negative
Negative	Negative
Negative	Negative
Negative	Negative
Negative	Negative
Negative	Negative
Negative	Negative
Negative	Negative
Negative	Negative
Negative	Negative
Negative	Negative
Negative	Negative
Negative	Negative
Negative	Negative
Negative	Negative
Negative	Negative
Negative	Negative
Negative	Negative
Negative	Negative
Negative	Negative
Negative	Negative
Negative	Negative
Negative	Negative
Negative	Negative
Negative	Negative
Negative	Negative
Negative	Negative
Negative	Negative
Negative	Negative
Negative	Negative
Negative	Negative
Negative	Negative
Negative	Negative
Negative	Negative
Negative	Negative
Negative	Negative
Negative	Negative
Negative	Negative
Negative	Negative
Negative	Negative
Negative	Negative
Negative	Negative
Negative	Negative
Negative	Negative
Negative	Negative
Negative	Negative
Negative	Negative
Negative	Negative
Negative	Negative
Negative	Negative
Negative	Negative
Negative	Negative
Negative	Negative
Negative	Negative
Negative	Negative
Negative	Negative
Negative	Negative
Negative	Negative
Negative	Negative
Negative	Negative
Negative	Negative
Negative	Negative
Negative	Negative
Negative	Negative
Negative	Negative
Negative	Negative
Negative	Negative
Negative	Negative
Negative	Negative
Negative	Negative
Negative	Negative
Negative	Negative
Negative	Negative
Negative	Negative
Negative	Negative
Negative	Negative
Negative	Negative
Negative	Negative
Negative	Negative
Negative	Negative
Negative	Negative
Negative	Negative
Negative	Negative
Negative	Negative
Negative	Negative
Negative	Negative
Negative	Negative
Negative	Negative
Negative	Negative
Negative	Negative
Negative	Negative
Negative	Negative
Negative	Negative
Negative	Negative
Negative	Negative
Negative	Negative
Negative	Negative
Negative	Negative
Negative	Negative
Negative	Negative
Negative	Negative
Negative	Negative
Negative	Negative
Negative	Negative
Negative	Negative
Negative	Negative
Negative	Negative
Negative	Negative
Negative	Negative
Negative	Negative
Negative	Negative
Negative	Negative
Positive	Negative
Positive	Negative
Positive	Negative
Positive	Negative
Positive	Negative
Positive	Negative
Positive	Negative
Positive	Negative
Positive	Negative
Positive	Negative
Positive	Negative
Positive	Negative
Positive	Negative
Positive	Negative
Positive	Negative
Positive	Negative
Positive	Negative
Positive	Negative
Negative	Positive
Negative	Positive
Negative	Positive
Negative	Positive
Negative	Positive
Negative	Positive
Negative	Positive
Negative	Positive
Negative	Positive
Negative	Positive
Negative	Positive
Negative	Positive
Negative	Positive

## Sheet: Fig.2
Industry	Feature_Count	True_Label	Predicted_Label
Manufacturing	5	Positive	Positive
Manufacturing	5	Positive	Positive
Manufacturing	5	Positive	Positive
Manufacturing	5	Positive	Positive
Manufacturing	5	Positive	Positive
Manufacturing	5	Positive	Positive
Manufacturing	5	Positive	Positive
Manufacturing	5	Positive	Positive
Manufacturing	5	Positive	Positive
Manufacturing	5	Positive	Positive
Manufacturing	5	Positive	Positive
Manufacturing	5	Positive	Positive
Manufacturing	5	Positive	Positive
Manufacturing	5	Positive	Positive
Manufacturing	5	Positive	Positive
Manufacturing	5	Positive	Positive
Manufacturing	5	Positive	Positive
Manufacturing	5	Positive	Positive
Manufacturing	5	Positive	Positive
Manufacturing	5	Positive	Positive
Manufacturing	5	Positive	Positive
Manufacturing	5	Positive	Positive
Manufacturing	5	Positive	Positive
Manufacturing	5	Positive	Positive
Manufacturing	5	Positive	Positive
Manufacturing	5	Positive	Positive
Manufacturing	5	Positive	Positive
Manufacturing	5	Positive	Positive
Manufacturing	5	Positive	Positive
Manufacturing	5	Positive	Positive
Manufacturing	5	Positive	Positive
Manufacturing	5	Positive	Positive
Manufacturing	5	Positive	Positive
Manufacturing	5	Positive	Positive
Manufacturing	5	Positive	Positive
Manufacturing	5	Positive	Positive
Manufacturing	5	Positive	Positive
Manufacturing	5	Positive	Positive
Manufacturing	5	Positive	Positive
Manufacturing	5	Positive	Positive
Manufacturing	5	Positive	Positive
Manufacturing	5	Positive	Positive
Manufacturing	5	Positive	Positive
Manufacturing	5	Positive	Positive
Manufacturing	5	Positive	Positive
Manufacturing	5	Positive	Positive
Manufacturing	5	Positive	Positive
Manufacturing	5	Positive	Positive
Manufacturing	5	Positive	Positive
Manufacturing	5	Positive	Positive
Manufacturing	5	Positive	Positive
Manufacturing	5	Positive	Positive
Manufacturing	5	Positive	Positive
Manufacturing	5	Positive	Positive
Manufacturing	5	Positive	Positive
Manufacturing	5	Positive	Positive
Manufacturing	5	Positive	Positive
Manufacturing	5	Positive	Positive
Manufacturing	5	Positive	Positive
Manufacturing	5	Positive	Positive
Manufacturing	5	Positive	Positive
Manufacturing	5	Positive	Positive
Manufacturing	5	Positive	Positive
Manufacturing	5	Positive	Positive
Manufacturing	5	Positive	Positive
Manufacturing	5	Positive	Positive
Manufacturing	5	Positive	Positive
Manufacturing	5	Positive	Positive
Manufacturing	5	Positive	Positive
Manufacturing	5	Positive	Positive
Manufacturing	5	Positive	Positive
Manufacturing	5	Positive	Positive
Manufacturing	5	Positive	Positive
Manufacturing	5	Positive	Positive
Manufacturing	5	Positive	Positive
Manufacturing	5	Positive	Positive
Manufacturing	5	Positive	Negative
Manufacturing	5	Positive	Negative
Manufacturing	5	Positive	Negative
Manufacturing	5	Positive	Negative
Manufacturing	5	Positive	Negative
Manufacturing	5	Positive	Negative
Manufacturing	5	Positive	Negative
Manufacturing	5	Positive	Negative
Manufacturing	5	Positive	Negative
Manufacturing	5	Positive	Negative
Manufacturing	5	Positive	Negative
Manufacturing	5	Positive	Negative
Manufacturing	5	Positive	Negative
Manufacturing	5	Positive	Negative
Manufacturing	5	Positive	Negative
Manufacturing	5	Positive	Negative
Manufacturing	5	Positive	Negative
Manufacturing	5	Positive	Negative
Manufacturing	5	Positive	Negative
Manufacturing	5	Positive	Negative
Manufacturing	5	Positive	Negative
Manufacturing	5	Positive	Negative
Manufacturing	5	Positive	Negative
Manufacturing	5	Positive	Negative
Manufacturing	5	Positive	Negative
Manufacturing	5	Positive	Negative
Manufacturing	5	Positive	Negative
Manufacturing	5	Positive	Negative
Manufacturing	5	Positive	Negative
Manufacturing	5	Negative	Negative
Manufacturing	5	Negative	Negative
Manufacturing	5	Negative	Negative
Manufacturing	5	Negative	Negative
Manufacturing	5	Negative	Negative
Manufacturing	5	Negative	Negative
Manufacturing	5	Negative	Negative
Manufacturing	5	Negative	Negative
Manufacturing	5	Negative	Negative
Manufacturing	5	Negative	Negative
Manufacturing	5	Negative	Negative
Manufacturing	5	Negative	Negative
Manufacturing	5	Negative	Negative
Manufacturing	5	Negative	Negative
Manufacturing	5	Negative	Negative
Manufacturing	5	Negative	Negative
Manufacturing	5	Negative	Negative
Manufacturing	5	Negative	Negative
Manufacturing	5	Negative	Negative
Manufacturing	5	Negative	Negative
Manufacturing	5	Negative	Negative
Manufacturing	5	Negative	Negative
Manufacturing	5	Negative	Negative
Manufacturing	5	Negative	Negative
Manufacturing	5	Negative	Negative
Manufacturing	5	Negative	Negative
Manufacturing	5	Negative	Negative
Manufacturing	5	Negative	Negative
Manufacturing	5	Negative	Negative
Manufacturing	5	Negative	Negative
Manufacturing	5	Negative	Negative
Manufacturing	5	Negative	Negative
Manufacturing	5	Negative	Negative
Manufacturing	5	Negative	Negative
Manufacturing	5	Negative	Negative
Manufacturing	5	Negative	Negative
Manufacturing	5	Negative	Negative
Manufacturing	5	Negative	Negative
Manufacturing	5	Negative	Negative
Manufacturing	5	Negative	Negative
Manufacturing	5	Negative	Negative
Manufacturing	5	Negative	Negative
Manufacturing	5	Negative	Negative
Manufacturing	5	Negative	Negative
Manufacturing	5	Negative	Negative
Manufacturing	5	Negative	Negative
Manufacturing	5	Negative	Negative
Manufacturing	5	Negative	Negative
Manufacturing	5	Negative	Negative
Manufacturing	5	Negative	Negative
Manufacturing	5	Negative	Negative
Manufacturing	5	Negative	Negative
Manufacturing	5	Negative	Negative
Manufacturing	5	Negative	Negative
Manufacturing	5	Negative	Negative
Manufacturing	5	Negative	Negative
Manufacturing	5	Negative	Negative
Manufacturing	5	Negative	Negative
Manufacturing	5	Negative	Negative
Manufacturing	5	Negative	Negative
Manufacturing	5	Negative	Negative
Manufacturing	5	Negative	Negative
Manufacturing	5	Negative	Negative
Manufacturing	5	Negative	Negative
Manufacturing	5	Negative	Negative
Manufacturing	5	Negative	Negative
Manufacturing	5	Negative	Negative
Manufacturing	5	Negative	Negative
Manufacturing	5	Negative	Negative
Manufacturing	5	Negative	Negative
Manufacturing	5	Negative	Negative
Manufacturing	5	Negative	Negative
Manufacturing	5	Negative	Negative
Manufacturing	5	Negative	Negative
Manufacturing	5	Negative	Negative
Manufacturing	5	Negative	Negative
Manufacturing	5	Negative	Negative
Manufacturing	5	Negative	Negative
Manufacturing	5	Negative	Negative
Manufacturing	5	Negative	Negative
Manufacturing	5	Negative	Negative
Manufacturing	5	Negative	Negative
Manufacturing	5	Negative	Negative
Manufacturing	5	Negative	Negative
Manufacturing	5	Negative	Negative
Manufacturing	5	Negative	Negative
Manufacturing	5	Negative	Negative
Manufacturing	5	Negative	Negative
Manufacturing	5	Negative	Negative
Manufacturing	5	Negative	Negative
Manufacturing	5	Negative	Negative
Manufacturing	5	Negative	Negative
Manufacturing	5	Negative	Negative
Manufacturing	5	Negative	Negative
Manufacturing	5	Negative	Negative
Manufacturing	5	Negative	Negative
Manufacturing	5	Negative	Negative
Manufacturing	5	Negative	Negative
Manufacturing	5	Negative	Negative
Manufacturing	5	Negative	Negative
Manufacturing	5	Negative	Negative
Manufacturing	5	Negative	Negative
Manufacturing	5	Negative	Negative
Manufacturing	5	Negative	Negative
Manufacturing	5	Negative	Negative
Manufacturing	5	Negative	Negative
Manufacturing	5	Negative	Negative
Manufacturing	5	Negative	Negative
Manufacturing	5	Negative	Negative
Manufacturing	5	Negative	Negative
Manufacturing	5	Negative	Negative
Manufacturing	5	Negative	Negative
Manufacturing	5	Negative	Negative
Manufacturing	5	Negative	Negative
Manufacturing	5	Negative	Negative
Manufacturing	5	Negative	Negative
Manufacturing	5	Negative	Negative
Manufacturing	5	Negative	Negative
Manufacturing	5	Negative	Negative
Manufacturing	5	Negative	Negative
Manufacturing	5	Negative	Negative
Manufacturing	5	Negative	Negative
Manufacturing	5	Negative	Negative
Manufacturing	5	Negative	Negative
Manufacturing	5	Negative	Negative
Manufacturing	5	Negative	Negative
Manufacturing	5	Negative	Negative
Manufacturing	5	Negative	Negative
Manufacturing	5	Negative	Negative
Manufacturing	5	Negative	Negative
Manufacturing	5	Negative	Negative
Manufacturing	5	Negative	Negative
Manufacturing	5	Negative	Negative
Manufacturing	5	Negative	Negative
Manufacturing	5	Negative	Negative
Manufacturing	5	Negative	Negative
Manufacturing	5	Negative	Negative
Manufacturing	5	Negative	Negative
Manufacturing	5	Negative	Negative
Manufacturing	5	Negative	Negative
Manufacturing	5	Negative	Negative
Manufacturing	5	Negative	Negative
Manufacturing	5	Negative	Negative
Manufacturing	5	Negative	Negative
Manufacturing	5	Negative	Negative
Manufacturing	5	Negative	Negative
Manufacturing	5	Negative	Negative
Manufacturing	5	Negative	Negative
Manufacturing	5	Negative	Negative
Manufacturing	5	Negative	Negative
Manufacturing	5	Negative	Negative
Manufacturing	5	Negative	Negative
Manufacturing	5	Negative	Negative
Manufacturing	5	Negative	Negative
Manufacturing	5	Negative	Negative
Manufacturing	5	Negative	Negative
Manufacturing	5	Negative	Negative
Manufacturing	5	Negative	Negative
Manufacturing	5	Negative	Negative
Manufacturing	5	Negative	Negative
Manufacturing	5	Negative	Negative
Manufacturing	5	Negative	Negative
Manufacturing	5	Negative	Negative
Manufacturing	5	Negative	Negative
Manufacturing	5	Negative	Negative
Manufacturing	5	Negative	Negative
Manufacturing	5	Negative	Negative
Manufacturing	5	Negative	Negative
Manufacturing	5	Negative	Negative
Manufacturing	5	Negative	Negative
Manufacturing	5	Negative	Negative
Manufacturing	5	Negative	Negative
Manufacturing	5	Negative	Negative
Manufacturing	5	Negative	Negative
Manufacturing	5	Negative	Negative
Manufacturing	5	Negative	Negative
Manufacturing	5	Negative	Negative
Manufacturing	5	Negative	Negative
Manufacturing	5	Negative	Negative
Manufacturing	5	Negative	Negative
Manufacturing	5	Negative	Negative
Manufacturing	5	Negative	Negative
Manufacturing	5	Negative	Negative
Manufacturing	5	Negative	Negative
Manufacturing	5	Negative	Negative
Manufacturing	5	Negative	Negative
Manufacturing	5	Negative	Negative
Manufacturing	5	Negative	Negative
Manufacturing	5	Negative	Negative
Manufacturing	5	Negative	Negative
Manufacturing	5	Negative	Negative
Manufacturing	5	Negative	Negative
Manufacturing	5	Negative	Negative
Manufacturing	5	Negative	Negative
Manufacturing	5	Negative	Negative
Manufacturing	5	Negative	Negative
Manufacturing	5	Negative	Negative
Manufacturing	5	Negative	Negative
Manufacturing	5	Negative	Negative
Manufacturing	5	Negative	Negative
Manufacturing	5	Negative	Negative
Manufacturing	5	Negative	Negative
Manufacturing	5	Negative	Negative
Manufacturing	5	Negative	Negative
Manufacturing	5	Negative	Negative
Manufacturing	5	Negative	Negative
Manufacturing	5	Negative	Negative
Manufacturing	5	Negative	Negative
Manufacturing	5	Negative	Negative
Manufacturing	5	Negative	Negative
Manufacturing	5	Negative	Negative
Manufacturing	5	Negative	Negative
Manufacturing	5	Negative	Negative
Manufacturing	5	Negative	Negative
Manufacturing	5	Negative	Negative
Manufacturing	5	Negative	Negative
Manufacturing	5	Negative	Negative
Manufacturing	5	Negative	Negative
Manufacturing	5	Negative	Negative
Manufacturing	5	Negative	Negative
Manufacturing	5	Negative	Negative
Manufacturing	5	Negative	Negative
Manufacturing	5	Negative	Negative
Manufacturing	5	Negative	Negative
Manufacturing	5	Negative	Negative
Manufacturing	5	Negative	Negative
Manufacturing	5	Negative	Negative
Manufacturing	5	Negative	Negative
Manufacturing	5	Negative	Negative
Manufacturing	5	Negative	Negative
Manufacturing	5	Negative	Negative
Manufacturing	5	Negative	Negative
Manufacturing	5	Negative	Negative
Manufacturing	5	Negative	Negative
Manufacturing	5	Negative	Negative
Manufacturing	5	Negative	Negative
Manufacturing	5	Negative	Negative
Manufacturing	5	Negative	Negative
Manufacturing	5	Negative	Negative
Manufacturing	5	Negative	Negative
Manufacturing	5	Negative	Negative
Manufacturing	5	Negative	Negative
Manufacturing	5	Negative	Negative
Manufacturing	5	Negative	Negative
Manufacturing	5	Negative	Negative
Manufacturing	5	Negative	Negative
Manufacturing	5	Negative	Negative
Manufacturing	5	Negative	Negative
Manufacturing	5	Negative	Negative
Manufacturing	5	Negative	Negative
Manufacturing	5	Negative	Negative
Manufacturing	5	Negative	Negative
Manufacturing	5	Negative	Negative
Manufacturing	5	Negative	Negative
Manufacturing	5	Negative	Negative
Manufacturing	5	Negative	Negative
Manufacturing	5	Negative	Negative
Manufacturing	5	Negative	Negative
Manufacturing	5	Negative	Negative
Manufacturing	5	Negative	Negative
Manufacturing	5	Negative	Negative
Manufacturing	5	Negative	Negative
Manufacturing	5	Negative	Negative
Manufacturing	5	Negative	Negative
Manufacturing	5	Negative	Negative
Manufacturing	5	Negative	Negative
Manufacturing	5	Negative	Negative
Manufacturing	5	Negative	Negative
Manufacturing	5	Negative	Negative
Manufacturing	5	Negative	Negative
Manufacturing	5	Negative	Negative
Manufacturing	5	Negative	Negative
Manufacturing	5	Negative	Negative
Manufacturing	5	Negative	Negative
Manufacturing	5	Negative	Negative
Manufacturing	5	Negative	Negative
Manufacturing	5	Negative	Negative
Manufacturing	5	Negative	Negative
Manufacturing	5	Negative	Negative
Manufacturing	5	Negative	Negative
Manufacturing	5	Negative	Negative
Manufacturing	5	Negative	Negative
Manufacturing	5	Negative	Negative
Manufacturing	5	Negative	Negative
Manufacturing	5	Negative	Positive
Manufacturing	5	Negative	Positive
Manufacturing	5	Negative	Positive
Manufacturing	5	Negative	Positive
Manufacturing	5	Negative	Positive
Manufacturing	5	Negative	Positive
Manufacturing	5	Negative	Positive
Manufacturing	5	Negative	Positive
Manufacturing	5	Negative	Positive
Manufacturing	5	Negative	Positive
Manufacturing	5	Negative	Positive
Manufacturing	5	Negative	Positive
Manufacturing	5	Negative	Positive
Manufacturing	5	Negative	Positive
Manufacturing	5	Negative	Positive
Manufacturing	5	Negative	Positive
Manufacturing	5	Negative	Positive
Manufacturing	5	Negative	Positive
Manufacturing	5	Negative	Positive

## Sheet: Fig.3
Industry	Feature_Count	True_Label	Predicted_Label
Service	14	Positive	Positive
Service	14	Positive	Positive
Service	14	Positive	Positive
Service	14	Positive	Positive
Service	14	Positive	Positive
Service	14	Positive	Positive
Service	14	Positive	Positive
Service	14	Positive	Positive
Service	14	Positive	Positive
Service	14	Positive	Positive
Service	14	Positive	Positive
Service	14	Positive	Positive
Service	14	Positive	Positive
Service	14	Positive	Positive
Service	14	Positive	Positive
Service	14	Positive	Positive
Service	14	Positive	Positive
Service	14	Positive	Positive
Service	14	Positive	Positive
Service	14	Positive	Positive
Service	14	Positive	Positive
Service	14	Positive	Positive
Service	14	Positive	Positive
Service	14	Positive	Positive
Service	14	Positive	Positive
Service	14	Positive	Positive
Service	14	Positive	Positive
Service	14	Positive	Positive
Service	14	Positive	Positive
Service	14	Positive	Positive
Service	14	Positive	Positive
Service	14	Positive	Positive
Service	14	Positive	Positive
Service	14	Positive	Positive
Service	14	Positive	Positive
Service	14	Positive	Positive
Service	14	Positive	Positive
Service	14	Positive	Positive
Service	14	Positive	Positive
Service	14	Positive	Positive
Service	14	Positive	Positive
Service	14	Positive	Positive
Service	14	Positive	Positive
Service	14	Positive	Positive
Service	14	Positive	Positive
Service	14	Positive	Positive
Service	14	Positive	Positive
Service	14	Positive	Positive
Service	14	Positive	Positive
Service	14	Positive	Positive
Service	14	Positive	Positive
Service	14	Positive	Positive
Service	14	Positive	Positive
Service	14	Positive	Positive
Service	14	Positive	Positive
Service	14	Positive	Positive
Service	14	Positive	Positive
Service	14	Positive	Positive
Service	14	Positive	Positive
Service	14	Positive	Positive
Service	14	Positive	Positive
Service	14	Positive	Positive
Service	14	Positive	Positive
Service	14	Positive	Positive
Service	14	Positive	Positive
Service	14	Positive	Positive
Service	14	Positive	Positive
Service	14	Positive	Positive
Service	14	Positive	Positive
Service	14	Positive	Positive
Service	14	Positive	Positive
Service	14	Positive	Positive
Service	14	Positive	Positive
Service	14	Positive	Positive
Service	14	Positive	Positive
Service	14	Positive	Positive
Service	14	Positive	Positive
Service	14	Positive	Positive
Service	14	Positive	Positive
Service	14	Positive	Positive
Service	14	Positive	Positive
Service	14	Positive	Positive
Service	14	Positive	Positive
Service	14	Positive	Positive
Service	14	Positive	Positive
Service	14	Positive	Positive
Service	14	Positive	Positive
Service	14	Positive	Positive
Service	14	Positive	Positive
Service	14	Positive	Positive
Service	14	Positive	Positive
Service	14	Positive	Positive
Service	14	Positive	Positive
Service	14	Positive	Positive
Service	14	Positive	Positive
Service	14	Positive	Positive
Service	14	Positive	Positive
Service	14	Positive	Positive
Service	14	Positive	Positive
Service	14	Positive	Positive
Service	14	Positive	Positive
Service	14	Positive	Positive
Service	14	Positive	Positive
Service	14	Positive	Positive
Service	14	Positive	Positive
Service	14	Positive	Positive
Service	14	Positive	Positive
Service	14	Positive	Positive
Service	14	Positive	Positive
Service	14	Positive	Positive
Service	14	Positive	Positive
Service	14	Positive	Positive
Service	14	Positive	Positive
Service	14	Positive	Positive
Service	14	Positive	Positive
Service	14	Positive	Positive
Service	14	Positive	Positive
Service	14	Positive	Positive
Service	14	Positive	Positive
Service	14	Positive	Positive
Service	14	Positive	Positive
Service	14	Positive	Positive
Service	14	Positive	Positive
Service	14	Positive	Positive
Service	14	Positive	Positive
Service	14	Positive	Positive
Service	14	Positive	Positive
Service	14	Positive	Positive
Service	14	Positive	Positive
Service	14	Positive	Positive
Service	14	Positive	Positive
Service	14	Positive	Positive
Service	14	Positive	Positive
Service	14	Positive	Positive
Service	14	Positive	Positive
Service	14	Positive	Negative
Service	14	Positive	Negative
Service	14	Positive	Negative
Service	14	Positive	Negative
Service	14	Positive	Negative
Service	14	Positive	Negative
Service	14	Positive	Negative
Service	14	Positive	Negative
Service	14	Positive	Negative
Service	14	Positive	Negative
Service	14	Positive	Negative
Service	14	Positive	Negative
Service	14	Positive	Negative
Service	14	Positive	Negative
Service	14	Positive	Negative
Service	14	Positive	Negative
Service	14	Positive	Negative
Service	14	Positive	Negative
Service	14	Positive	Negative
Service	14	Negative	Negative
Service	14	Negative	Negative
Service	14	Negative	Negative
Service	14	Negative	Negative
Service	14	Negative	Negative
Service	14	Negative	Negative
Service	14	Negative	Negative
Service	14	Negative	Negative
Service	14	Negative	Negative
Service	14	Negative	Negative
Service	14	Negative	Negative
Service	14	Negative	Negative
Service	14	Negative	Negative
Service	14	Negative	Negative
Service	14	Negative	Negative
Service	14	Negative	Negative
Service	14	Negative	Negative
Service	14	Negative	Negative
Service	14	Negative	Negative
Service	14	Negative	Negative
Service	14	Negative	Negative
Service	14	Negative	Negative
Service	14	Negative	Negative
Service	14	Negative	Negative
Service	14	Negative	Negative
Service	14	Negative	Negative
Service	14	Negative	Negative
Service	14	Negative	Negative
Service	14	Negative	Negative
Service	14	Negative	Negative
Service	14	Negative	Negative
Service	14	Negative	Negative
Service	14	Negative	Negative
Service	14	Negative	Negative
Service	14	Negative	Negative
Service	14	Negative	Negative
Service	14	Negative	Negative
Service	14	Negative	Negative
Service	14	Negative	Negative
Service	14	Negative	Negative
Service	14	Negative	Negative
Service	14	Negative	Negative
Service	14	Negative	Negative
Service	14	Negative	Negative
Service	14	Negative	Negative
Service	14	Negative	Negative
Service	14	Negative	Negative
Service	14	Negative	Negative
Service	14	Negative	Negative
Service	14	Negative	Negative
Service	14	Negative	Negative
Service	14	Negative	Negative
Service	14	Negative	Negative
Service	14	Negative	Negative
Service	14	Negative	Negative
Service	14	Negative	Negative
Service	14	Negative	Negative
Service	14	Negative	Negative
Service	14	Negative	Negative
Service	14	Negative	Negative
Service	14	Negative	Negative
Service	14	Negative	Negative
Service	14	Negative	Negative
Service	14	Negative	Negative
Service	14	Negative	Negative
Service	14	Negative	Negative
Service	14	Negative	Negative
Service	14	Negative	Negative
Service	14	Negative	Negative
Service	14	Negative	Negative
Service	14	Negative	Negative
Service	14	Negative	Negative
Service	14	Negative	Negative
Service	14	Negative	Negative
Service	14	Negative	Negative
Service	14	Negative	Negative
Service	14	Negative	Negative
Service	14	Negative	Negative
Service	14	Negative	Negative
Service	14	Negative	Negative
Service	14	Negative	Negative
Service	14	Negative	Negative
Service	14	Negative	Negative
Service	14	Negative	Negative
Service	14	Negative	Negative
Service	14	Negative	Negative
Service	14	Negative	Negative
Service	14	Negative	Negative
Service	14	Negative	Negative
Service	14	Negative	Negative
Service	14	Negative	Negative
Service	14	Negative	Negative
Service	14	Negative	Negative
Service	14	Negative	Negative
Service	14	Negative	Negative
Service	14	Negative	Negative
Service	14	Negative	Negative
Service	14	Negative	Negative
Service	14	Negative	Negative
Service	14	Negative	Negative
Service	14	Negative	Negative
Service	14	Negative	Negative
Service	14	Negative	Negative
Service	14	Negative	Negative
Service	14	Negative	Negative
Service	14	Negative	Negative
Service	14	Negative	Negative
Service	14	Negative	Negative
Service	14	Negative	Negative
Service	14	Negative	Negative
Service	14	Negative	Negative
Service	14	Negative	Negative
Service	14	Negative	Negative
Service	14	Negative	Negative
Service	14	Negative	Negative
Service	14	Negative	Negative
Service	14	Negative	Negative
Service	14	Negative	Negative
Service	14	Negative	Negative
Service	14	Negative	Negative
Service	14	Negative	Negative
Service	14	Negative	Negative
Service	14	Negative	Negative
Service	14	Negative	Negative
Service	14	Negative	Negative
Service	14	Negative	Negative
Service	14	Negative	Negative
Service	14	Negative	Negative
Service	14	Negative	Negative
Service	14	Negative	Negative
Service	14	Negative	Negative
Service	14	Negative	Negative
Service	14	Negative	Negative
Service	14	Negative	Negative
Service	14	Negative	Negative
Service	14	Negative	Negative
Service	14	Negative	Negative
Service	14	Negative	Negative
Service	14	Negative	Negative
Service	14	Negative	Negative
Service	14	Negative	Negative
Service	14	Negative	Negative
Service	14	Negative	Negative
Service	14	Negative	Negative
Service	14	Negative	Negative
Service	14	Negative	Negative
Service	14	Negative	Negative
Service	14	Negative	Negative
Service	14	Negative	Negative
Service	14	Negative	Negative
Service	14	Negative	Negative
Service	14	Negative	Negative
Service	14	Negative	Negative
Service	14	Negative	Negative
Service	14	Negative	Negative
Service	14	Negative	Negative
Service	14	Negative	Negative
Service	14	Negative	Negative
Service	14	Negative	Negative
Service	14	Negative	Negative
Service	14	Negative	Negative
Service	14	Negative	Negative
Service	14	Negative	Negative
Service	14	Negative	Negative
Service	14	Negative	Negative
Service	14	Negative	Negative
Service	14	Negative	Negative
Service	14	Negative	Negative
Service	14	Negative	Negative
Service	14	Negative	Negative
Service	14	Negative	Negative
Service	14	Negative	Negative
Service	14	Negative	Negative
Service	14	Negative	Negative
Service	14	Negative	Negative
Service	14	Negative	Negative
Service	14	Negative	Negative
Service	14	Negative	Negative
Service	14	Negative	Negative
Service	14	Negative	Negative
Service	14	Negative	Negative
Service	14	Negative	Negative
Service	14	Negative	Negative
Service	14	Negative	Negative
Service	14	Negative	Negative
Service	14	Negative	Negative
Service	14	Negative	Negative
Service	14	Negative	Negative
Service	14	Negative	Negative
Service	14	Negative	Negative
Service	14	Negative	Negative
Service	14	Negative	Negative
Service	14	Negative	Negative
Service	14	Negative	Negative
Service	14	Negative	Negative
Service	14	Negative	Negative
Service	14	Negative	Negative
Service	14	Negative	Negative
Service	14	Negative	Negative
Service	14	Negative	Negative
Service	14	Negative	Negative
Service	14	Negative	Negative
Service	14	Negative	Negative
Service	14	Negative	Negative
Service	14	Negative	Negative
Service	14	Negative	Negative
Service	14	Negative	Negative
Service	14	Negative	Negative
Service	14	Negative	Negative
Service	14	Negative	Negative
Service	14	Negative	Negative
Service	14	Negative	Negative
Service	14	Negative	Negative
Service	14	Negative	Negative
Service	14	Negative	Negative
Service	14	Negative	Negative
Service	14	Negative	Negative
Service	14	Negative	Negative
Service	14	Negative	Negative
Service	14	Negative	Negative
Service	14	Negative	Negative
Service	14	Negative	Negative
Service	14	Negative	Negative
Service	14	Negative	Negative
Service	14	Negative	Negative
Service	14	Negative	Negative
Service	14	Negative	Negative
Service	14	Negative	Negative
Service	14	Negative	Negative
Service	14	Negative	Negative
Service	14	Negative	Negative
Service	14	Negative	Negative
Service	14	Negative	Negative
Service	14	Negative	Negative
Service	14	Negative	Negative
Service	14	Negative	Negative
Service	14	Negative	Negative
Service	14	Negative	Negative
Service	14	Negative	Negative
Service	14	Negative	Negative
Service	14	Negative	Negative
Service	14	Negative	Negative
Service	14	Negative	Negative
Service	14	Negative	Negative
Service	14	Negative	Negative
Service	14	Negative	Negative
Service	14	Negative	Negative
Service	14	Negative	Negative
Service	14	Negative	Negative
Service	14	Negative	Negative
Service	14	Negative	Negative
Service	14	Negative	Negative
Service	14	Negative	Negative
Service	14	Negative	Negative
Service	14	Negative	Negative
Service	14	Negative	Negative
Service	14	Negative	Negative
Service	14	Negative	Negative
Service	14	Negative	Negative
Service	14	Negative	Negative
Service	14	Negative	Negative
Service	14	Negative	Negative
Service	14	Negative	Negative
Service	14	Negative	Negative
Service	14	Negative	Negative
Service	14	Negative	Negative
Service	14	Negative	Negative
Service	14	Negative	Negative
Service	14	Negative	Negative
Service	14	Negative	Negative
Service	14	Negative	Negative
Service	14	Negative	Negative
Service	14	Negative	Negative
Service	14	Negative	Negative
Service	14	Negative	Negative
Service	14	Negative	Negative
Service	14	Negative	Negative
Service	14	Negative	Negative
Service	14	Negative	Negative
Service	14	Negative	Negative
Service	14	Negative	Negative
Service	14	Negative	Negative
Service	14	Negative	Negative
Service	14	Negative	Negative
Service	14	Negative	Negative
Service	14	Negative	Negative
Service	14	Negative	Negative
Service	14	Negative	Negative
Service	14	Negative	Negative
Service	14	Negative	Negative
Service	14	Negative	Negative
Service	14	Negative	Negative
Service	14	Negative	Negative
Service	14	Negative	Negative
Service	14	Negative	Negative
Service	14	Negative	Negative
Service	14	Negative	Negative
Service	14	Negative	Negative
Service	14	Negative	Negative
Service	14	Negative	Negative
Service	14	Negative	Negative
Service	14	Negative	Negative
Service	14	Negative	Negative
Service	14	Negative	Negative
Service	14	Negative	Negative
Service	14	Negative	Negative
Service	14	Negative	Negative
Service	14	Negative	Negative
Service	14	Negative	Negative
Service	14	Negative	Negative
Service	14	Negative	Negative
Service	14	Negative	Negative
Service	14	Negative	Negative
Service	14	Negative	Negative
Service	14	Negative	Negative
Service	14	Negative	Negative
Service	14	Negative	Negative
Service	14	Negative	Negative
Service	14	Negative	Negative
Service	14	Negative	Negative
Service	14	Negative	Negative
Service	14	Negative	Negative
Service	14	Negative	Negative
Service	14	Negative	Negative
Service	14	Negative	Negative
Service	14	Negative	Negative
Service	14	Negative	Negative
Service	14	Negative	Negative
Service	14	Negative	Negative
Service	14	Negative	Negative
Service	14	Negative	Negative
Service	14	Negative	Negative
Service	14	Negative	Negative
Service	14	Negative	Negative
Service	14	Negative	Negative
Service	14	Negative	Negative
Service	14	Negative	Negative
Service	14	Negative	Negative
Service	14	Negative	Negative
Service	14	Negative	Negative
Service	14	Negative	Negative
Service	14	Negative	Negative
Service	14	Negative	Negative
Service	14	Negative	Negative
Service	14	Negative	Negative
Service	14	Negative	Negative
Service	14	Negative	Negative
Service	14	Negative	Negative
Service	14	Negative	Negative
Service	14	Negative	Negative
Service	14	Negative	Negative
Service	14	Negative	Negative
Service	14	Negative	Negative
Service	14	Negative	Negative
Service	14	Negative	Negative
Service	14	Negative	Negative
Service	14	Negative	Negative
Service	14	Negative	Negative
Service	14	Negative	Negative
Service	14	Negative	Negative
Service	14	Negative	Negative
Service	14	Negative	Negative
Service	14	Negative	Negative
Service	14	Negative	Negative
Service	14	Negative	Negative
Service	14	Negative	Negative
Service	14	Negative	Negative
Service	14	Negative	Negative
Service	14	Negative	Negative
Service	14	Negative	Negative
Service	14	Negative	Negative
Service	14	Negative	Negative
Service	14	Negative	Negative
Service	14	Negative	Negative
Service	14	Negative	Negative
Service	14	Negative	Negative
Service	14	Negative	Negative
Service	14	Negative	Negative
Service	14	Negative	Negative
Service	14	Negative	Negative
Service	14	Negative	Negative
Service	14	Negative	Negative
Service	14	Negative	Negative
Service	14	Negative	Negative
Service	14	Negative	Negative
Service	14	Negative	Negative
Service	14	Negative	Negative
Service	14	Negative	Negative
Service	14	Negative	Negative
Service	14	Negative	Negative
Service	14	Negative	Negative
Service	14	Negative	Negative
Service	14	Negative	Positive
Service	14	Negative	Positive
Service	14	Negative	Positive
Service	14	Negative	Positive
Service	14	Negative	Positive
Service	14	Negative	Positive
Service	14	Negative	Positive
Service	14	Negative	Positive
Service	14	Negative	Positive
Service	14	Negative	Positive
Service	14	Negative	Positive
Service	14	Negative	Positive
Service	14	Negative	Positive
Service	14	Negative	Positive
Service	14	Negative	Positive
Service	14	Negative	Positive

## Sheet: Fig.4
Industry	Feature_Count	True_Label	Predicted_Label
Service	6	Positive	Positive
Service	6	Positive	Positive
Service	6	Positive	Positive
Service	6	Positive	Positive
Service	6	Positive	Positive
Service	6	Positive	Positive
Service	6	Positive	Positive
Service	6	Positive	Positive
Service	6	Positive	Positive
Service	6	Positive	Positive
Service	6	Positive	Positive
Service	6	Positive	Positive
Service	6	Positive	Positive
Service	6	Positive	Positive
Service	6	Positive	Positive
Service	6	Positive	Positive
Service	6	Positive	Positive
Service	6	Positive	Positive
Service	6	Positive	Positive
Service	6	Positive	Positive
Service	6	Positive	Positive
Service	6	Positive	Positive
Service	6	Positive	Positive
Service	6	Positive	Positive
Service	6	Positive	Positive
Service	6	Positive	Positive
Service	6	Positive	Positive
Service	6	Positive	Positive
Service	6	Positive	Positive
Service	6	Positive	Positive
Service	6	Positive	Positive
Service	6	Positive	Positive
Service	6	Positive	Positive
Service	6	Positive	Positive
Service	6	Positive	Positive
Service	6	Positive	Positive
Service	6	Positive	Positive
Service	6	Positive	Positive
Service	6	Positive	Positive
Service	6	Positive	Positive
Service	6	Positive	Positive
Service	6	Positive	Positive
Service	6	Positive	Positive
Service	6	Positive	Positive
Service	6	Positive	Positive
Service	6	Positive	Positive
Service	6	Positive	Positive
Service	6	Positive	Positive
Service	6	Positive	Positive
Service	6	Positive	Positive
Service	6	Positive	Positive
Service	6	Positive	Positive
Service	6	Positive	Positive
Service	6	Positive	Positive
Service	6	Positive	Positive
Service	6	Positive	Positive
Service	6	Positive	Positive
Service	6	Positive	Positive
Service	6	Positive	Positive
Service	6	Positive	Positive
Service	6	Positive	Positive
Service	6	Positive	Positive
Service	6	Positive	Positive
Service	6	Positive	Positive
Service	6	Positive	Positive
Service	6	Positive	Positive
Service	6	Positive	Positive
Service	6	Positive	Positive
Service	6	Positive	Positive
Service	6	Positive	Positive
Service	6	Positive	Positive
Service	6	Positive	Positive
Service	6	Positive	Positive
Service	6	Positive	Positive
Service	6	Positive	Positive
Service	6	Positive	Positive
Service	6	Positive	Positive
Service	6	Positive	Positive
Service	6	Positive	Positive
Service	6	Positive	Positive
Service	6	Positive	Positive
Service	6	Positive	Positive
Service	6	Positive	Positive
Service	6	Positive	Positive
Service	6	Positive	Positive
Service	6	Positive	Positive
Service	6	Positive	Positive
Service	6	Positive	Positive
Service	6	Positive	Positive
Service	6	Positive	Positive
Service	6	Positive	Positive
Service	6	Positive	Positive
Service	6	Positive	Positive
Service	6	Positive	Positive
Service	6	Positive	Positive
Service	6	Positive	Positive
Service	6	Positive	Positive
Service	6	Positive	Positive
Service	6	Positive	Positive
Service	6	Positive	Positive
Service	6	Positive	Positive
Service	6	Positive	Positive
Service	6	Positive	Positive
Service	6	Positive	Positive
Service	6	Positive	Positive
Service	6	Positive	Positive
Service	6	Positive	Positive
Service	6	Positive	Positive
Service	6	Positive	Positive
Service	6	Positive	Positive
Service	6	Positive	Positive
Service	6	Positive	Positive
Service	6	Positive	Positive
Service	6	Positive	Positive
Service	6	Positive	Positive
Service	6	Positive	Positive
Service	6	Positive	Positive
Service	6	Positive	Positive
Service	6	Positive	Positive
Service	6	Positive	Positive
Service	6	Positive	Positive
Service	6	Positive	Positive
Service	6	Positive	Positive
Service	6	Positive	Positive
Service	6	Positive	Positive
Service	6	Positive	Positive
Service	6	Positive	Positive
Service	6	Positive	Negative
Service	6	Positive	Negative
Service	6	Positive	Negative
Service	6	Positive	Negative
Service	6	Positive	Negative
Service	6	Positive	Negative
Service	6	Positive	Negative
Service	6	Positive	Negative
Service	6	Positive	Negative
Service	6	Positive	Negative
Service	6	Positive	Negative
Service	6	Positive	Negative
Service	6	Positive	Negative
Service	6	Positive	Negative
Service	6	Positive	Negative
Service	6	Positive	Negative
Service	6	Positive	Negative
Service	6	Positive	Negative
Service	6	Positive	Negative
Service	6	Positive	Negative
Service	6	Positive	Negative
Service	6	Positive	Negative
Service	6	Positive	Negative
Service	6	Positive	Negative
Service	6	Positive	Negative
Service	6	Positive	Negative
Service	6	Positive	Negative
Service	6	Positive	Negative
Service	6	Positive	Negative
Service	6	Positive	Negative
Service	6	Positive	Negative
Service	6	Negative	Negative
Service	6	Negative	Negative
Service	6	Negative	Negative
Service	6	Negative	Negative
Service	6	Negative	Negative
Service	6	Negative	Negative
Service	6	Negative	Negative
Service	6	Negative	Negative
Service	6	Negative	Negative
Service	6	Negative	Negative
Service	6	Negative	Negative
Service	6	Negative	Negative
Service	6	Negative	Negative
Service	6	Negative	Negative
Service	6	Negative	Negative
Service	6	Negative	Negative
Service	6	Negative	Negative
Service	6	Negative	Negative
Service	6	Negative	Negative
Service	6	Negative	Negative
Service	6	Negative	Negative
Service	6	Negative	Negative
Service	6	Negative	Negative
Service	6	Negative	Negative
Service	6	Negative	Negative
Service	6	Negative	Negative
Service	6	Negative	Negative
Service	6	Negative	Negative
Service	6	Negative	Negative
Service	6	Negative	Negative
Service	6	Negative	Negative
Service	6	Negative	Negative
Service	6	Negative	Negative
Service	6	Negative	Negative
Service	6	Negative	Negative
Service	6	Negative	Negative
Service	6	Negative	Negative
Service	6	Negative	Negative
Service	6	Negative	Negative
Service	6	Negative	Negative
Service	6	Negative	Negative
Service	6	Negative	Negative
Service	6	Negative	Negative
Service	6	Negative	Negative
Service	6	Negative	Negative
Service	6	Negative	Negative
Service	6	Negative	Negative
Service	6	Negative	Negative
Service	6	Negative	Negative
Service	6	Negative	Negative
Service	6	Negative	Negative
Service	6	Negative	Negative
Service	6	Negative	Negative
Service	6	Negative	Negative
Service	6	Negative	Negative
Service	6	Negative	Negative
Service	6	Negative	Negative
Service	6	Negative	Negative
Service	6	Negative	Negative
Service	6	Negative	Negative
Service	6	Negative	Negative
Service	6	Negative	Negative
Service	6	Negative	Negative
Service	6	Negative	Negative
Service	6	Negative	Negative
Service	6	Negative	Negative
Service	6	Negative	Negative
Service	6	Negative	Negative
Service	6	Negative	Negative
Service	6	Negative	Negative
Service	6	Negative	Negative
Service	6	Negative	Negative
Service	6	Negative	Negative
Service	6	Negative	Negative
Service	6	Negative	Negative
Service	6	Negative	Negative
Service	6	Negative	Negative
Service	6	Negative	Negative
Service	6	Negative	Negative
Service	6	Negative	Negative
Service	6	Negative	Negative
Service	6	Negative	Negative
Service	6	Negative	Negative
Service	6	Negative	Negative
Service	6	Negative	Negative
Service	6	Negative	Negative
Service	6	Negative	Negative
Service	6	Negative	Negative
Service	6	Negative	Negative
Service	6	Negative	Negative
Service	6	Negative	Negative
Service	6	Negative	Negative
Service	6	Negative	Negative
Service	6	Negative	Negative
Service	6	Negative	Negative
Service	6	Negative	Negative
Service	6	Negative	Negative
Service	6	Negative	Negative
Service	6	Negative	Negative
Service	6	Negative	Negative
Service	6	Negative	Negative
Service	6	Negative	Negative
Service	6	Negative	Negative
Service	6	Negative	Negative
Service	6	Negative	Negative
Service	6	Negative	Negative
Service	6	Negative	Negative
Service	6	Negative	Negative
Service	6	Negative	Negative
Service	6	Negative	Negative
Service	6	Negative	Negative
Service	6	Negative	Negative
Service	6	Negative	Negative
Service	6	Negative	Negative
Service	6	Negative	Negative
Service	6	Negative	Negative
Service	6	Negative	Negative
Service	6	Negative	Negative
Service	6	Negative	Negative
Service	6	Negative	Negative
Service	6	Negative	Negative
Service	6	Negative	Negative
Service	6	Negative	Negative
Service	6	Negative	Negative
Service	6	Negative	Negative
Service	6	Negative	Negative
Service	6	Negative	Negative
Service	6	Negative	Negative
Service	6	Negative	Negative
Service	6	Negative	Negative
Service	6	Negative	Negative
Service	6	Negative	Negative
Service	6	Negative	Negative
Service	6	Negative	Negative
Service	6	Negative	Negative
Service	6	Negative	Negative
Service	6	Negative	Negative
Service	6	Negative	Negative
Service	6	Negative	Negative
Service	6	Negative	Negative
Service	6	Negative	Negative
Service	6	Negative	Negative
Service	6	Negative	Negative
Service	6	Negative	Negative
Service	6	Negative	Negative
Service	6	Negative	Negative
Service	6	Negative	Negative
Service	6	Negative	Negative
Service	6	Negative	Negative
Service	6	Negative	Negative
Service	6	Negative	Negative
Service	6	Negative	Negative
Service	6	Negative	Negative
Service	6	Negative	Negative
Service	6	Negative	Negative
Service	6	Negative	Negative
Service	6	Negative	Negative
Service	6	Negative	Negative
Service	6	Negative	Negative
Service	6	Negative	Negative
Service	6	Negative	Negative
Service	6	Negative	Negative
Service	6	Negative	Negative
Service	6	Negative	Negative
Service	6	Negative	Negative
Service	6	Negative	Negative
Service	6	Negative	Negative
Service	6	Negative	Negative
Service	6	Negative	Negative
Service	6	Negative	Negative
Service	6	Negative	Negative
Service	6	Negative	Negative
Service	6	Negative	Negative
Service	6	Negative	Negative
Service	6	Negative	Negative
Service	6	Negative	Negative
Service	6	Negative	Negative
Service	6	Negative	Negative
Service	6	Negative	Negative
Service	6	Negative	Negative
Service	6	Negative	Negative
Service	6	Negative	Negative
Service	6	Negative	Negative
Service	6	Negative	Negative
Service	6	Negative	Negative
Service	6	Negative	Negative
Service	6	Negative	Negative
Service	6	Negative	Negative
Service	6	Negative	Negative
Service	6	Negative	Negative
Service	6	Negative	Negative
Service	6	Negative	Negative
Service	6	Negative	Negative
Service	6	Negative	Negative
Service	6	Negative	Negative
Service	6	Negative	Negative
Service	6	Negative	Negative
Service	6	Negative	Negative
Service	6	Negative	Negative
Service	6	Negative	Negative
Service	6	Negative	Negative
Service	6	Negative	Negative
Service	6	Negative	Negative
Service	6	Negative	Negative
Service	6	Negative	Negative
Service	6	Negative	Negative
Service	6	Negative	Negative
Service	6	Negative	Negative
Service	6	Negative	Negative
Service	6	Negative	Negative
Service	6	Negative	Negative
Service	6	Negative	Negative
Service	6	Negative	Negative
Service	6	Negative	Negative
Service	6	Negative	Negative
Service	6	Negative	Negative
Service	6	Negative	Negative
Service	6	Negative	Negative
Service	6	Negative	Negative
Service	6	Negative	Negative
Service	6	Negative	Negative
Service	6	Negative	Negative
Service	6	Negative	Negative
Service	6	Negative	Negative
Service	6	Negative	Negative
Service	6	Negative	Negative
Service	6	Negative	Negative
Service	6	Negative	Negative
Service	6	Negative	Negative
Service	6	Negative	Negative
Service	6	Negative	Negative
Service	6	Negative	Negative
Service	6	Negative	Negative
Service	6	Negative	Negative
Service	6	Negative	Negative
Service	6	Negative	Negative
Service	6	Negative	Negative
Service	6	Negative	Negative
Service	6	Negative	Negative
Service	6	Negative	Negative
Service	6	Negative	Negative
Service	6	Negative	Negative
Service	6	Negative	Negative
Service	6	Negative	Negative
Service	6	Negative	Negative
Service	6	Negative	Negative
Service	6	Negative	Negative
Service	6	Negative	Negative
Service	6	Negative	Negative
Service	6	Negative	Negative
Service	6	Negative	Negative
Service	6	Negative	Negative
Service	6	Negative	Negative
Service	6	Negative	Negative
Service	6	Negative	Negative
Service	6	Negative	Negative
Service	6	Negative	Negative
Service	6	Negative	Negative
Service	6	Negative	Negative
Service	6	Negative	Negative
Service	6	Negative	Negative
Service	6	Negative	Negative
Service	6	Negative	Negative
Service	6	Negative	Negative
Service	6	Negative	Negative
Service	6	Negative	Negative
Service	6	Negative	Negative
Service	6	Negative	Negative
Service	6	Negative	Negative
Service	6	Negative	Negative
Service	6	Negative	Negative
Service	6	Negative	Negative
Service	6	Negative	Negative
Service	6	Negative	Negative
Service	6	Negative	Negative
Service	6	Negative	Negative
Service	6	Negative	Negative
Service	6	Negative	Negative
Service	6	Negative	Negative
Service	6	Negative	Negative
Service	6	Negative	Negative
Service	6	Negative	Negative
Service	6	Negative	Negative
Service	6	Negative	Negative
Service	6	Negative	Negative
Service	6	Negative	Negative
Service	6	Negative	Negative
Service	6	Negative	Negative
Service	6	Negative	Negative
Service	6	Negative	Negative
Service	6	Negative	Negative
Service	6	Negative	Negative
Service	6	Negative	Negative
Service	6	Negative	Negative
Service	6	Negative	Negative
Service	6	Negative	Negative
Service	6	Negative	Negative
Service	6	Negative	Negative
Service	6	Negative	Negative
Service	6	Negative	Negative
Service	6	Negative	Negative
Service	6	Negative	Negative
Service	6	Negative	Negative
Service	6	Negative	Negative
Service	6	Negative	Negative
Service	6	Negative	Negative
Service	6	Negative	Negative
Service	6	Negative	Negative
Service	6	Negative	Negative
Service	6	Negative	Negative
Service	6	Negative	Negative
Service	6	Negative	Negative
Service	6	Negative	Negative
Service	6	Negative	Negative
Service	6	Negative	Negative
Service	6	Negative	Negative
Service	6	Negative	Negative
Service	6	Negative	Negative
Service	6	Negative	Negative
Service	6	Negative	Negative
Service	6	Negative	Negative
Service	6	Negative	Negative
Service	6	Negative	Negative
Service	6	Negative	Negative
Service	6	Negative	Negative
Service	6	Negative	Negative
Service	6	Negative	Negative
Service	6	Negative	Negative
Service	6	Negative	Negative
Service	6	Negative	Negative
Service	6	Negative	Negative
Service	6	Negative	Negative
Service	6	Negative	Negative
Service	6	Negative	Negative
Service	6	Negative	Negative
Service	6	Negative	Negative
Service	6	Negative	Negative
Service	6	Negative	Negative
Service	6	Negative	Negative
Service	6	Negative	Negative
Service	6	Negative	Negative
Service	6	Negative	Negative
Service	6	Negative	Negative
Service	6	Negative	Negative
Service	6	Negative	Negative
Service	6	Negative	Negative
Service	6	Negative	Negative
Service	6	Negative	Negative
Service	6	Negative	Negative
Service	6	Negative	Negative
Service	6	Negative	Negative
Service	6	Negative	Negative
Service	6	Negative	Negative
Service	6	Negative	Negative
Service	6	Negative	Negative
Service	6	Negative	Negative
Service	6	Negative	Negative
Service	6	Negative	Negative
Service	6	Negative	Negative
Service	6	Negative	Negative
Service	6	Negative	Negative
Service	6	Negative	Negative
Service	6	Negative	Negative
Service	6	Negative	Negative
Service	6	Negative	Negative
Service	6	Negative	Negative
Service	6	Negative	Negative
Service	6	Negative	Negative
Service	6	Negative	Negative
Service	6	Negative	Negative
Service	6	Negative	Negative
Service	6	Negative	Negative
Service	6	Negative	Negative
Service	6	Negative	Negative
Service	6	Negative	Negative
Service	6	Negative	Negative
Service	6	Negative	Negative
Service	6	Negative	Negative
Service	6	Negative	Negative
Service	6	Negative	Negative
Service	6	Negative	Negative
Service	6	Negative	Negative
Service	6	Negative	Positive
Service	6	Negative	Positive
Service	6	Negative	Positive
Service	6	Negative	Positive
Service	6	Negative	Positive
Service	6	Negative	Positive
Service	6	Negative	Positive
Service	6	Negative	Positive
Service	6	Negative	Positive
Service	6	Negative	Positive
Service	6	Negative	Positive
Service	6	Negative	Positive
Service	6	Negative	Positive
Service	6	Negative	Positive
Service	6	Negative	Positive
Service	6	Negative	Positive
Service	6	Negative	Positive
Service	6	Negative	Positive
Service	6	Negative	Positive
Service	6	Negative	Positive
Service	6	Negative	Positive
Service	6	Negative	Positive

## Sheet: Fig.5
Predicted_Probability	Actual_Positive_Rate
0.05	0.018
0.15	0.113
0.25	0.203
0.35	0.312
0.45	0.404
0.55	0.523
0.65	0.611
0.75	0.715
0.85	0.813
0.95	0.925

## Sheet: Fig.6
Rank	Feature	Importance
1	TBR	0.129
2	QPV	0.1
3	TIF	0.091
4	FF	0.084
5	QTB	0.074
6	AR	0.068
7	PM	0.063
8	CR	0.059
9	DAR	0.055
10	IIA	0.052
11	RGR	0.049
12	RC	0.045
13	NE	0.041
14	FA	0.038

## Sheet: Fig.7
Rank	Feature	Importance
1	Quarterly Profit Volatility (QPV)	0.142
2	Filing Frequency (FF)	0.125
3	Tax Burden Rate (TBR)	0.104
4	Tax Inspection Frequency (TIF)	0.083
5	Quarterly Tax Burden Volatility (QTB)	0.073
6	Registered Capital (RC)	0.0622473
7	Inspection Issue Amount (IIA)	0.058896
8	Revenue Growth Rate (RGR)	0.0576096
9	Annual Revenue (AR)	0.0568074
10	Firm Age (FA)	0.0521261
11	Current Ratio (CR)	0.0489646
12	Debt to Asset Ratio (DAR)	0.0478493
13	Number of Employees (NE)	0.0449164
14	Profit Margin (PM)	0.0435835
